# Supplementary material for: Expression of cyanobacterial FBP/SBPase in soybean prevents yield depression under future climate conditions
Source: J Exp Bot. 2016 Dec 12;68(3):715–26. doi: 10.1093/jxb/erw435 (PMC5441901; doi:10.1093/jxb/erw435)
Supplement: Supplementary Data [file erw435_Supplementary_Data.zip]

Archive with 1 entries (1 files):
- supplementary_figures_S1_S4_table_S1.pdf
